# Supplementary material for: Manure-Amended One-Year-Reclamation Promoted Soil Bacterial Phylotypic and Phenotypic Shifts in a Typical Coal-Mining Area
Source: Microorganisms. 2025 Mar 21;13(4):699. doi: 10.3390/microorganisms13040699 (PMC12029533; doi:10.3390/microorganisms13040699)
Supplement: Supplementary file 1 [file microorganisms-13-00699-s001.zip]

Archive with 1 entries (1 files):
- microorganisms-3531623-supplementary.pdf
